# Supplementary material for: The asynchronous establishment of chromatin 3D architecture between in vitro fertilized and uniparental preimplantation pig embryos
Source: Genome Biol. 2020 Aug 10;21:203. doi: 10.1186/s13059-020-02095-z (PMC7418210; doi:10.1186/s13059-020-02095-z)
Supplement: Supplementary file 3 — Additional file 3: Table S1. Summary of Hi-C and ChIP-seq data. [file 13059_2020_2095_MOESM3_ESM.xlsx]

## Sheet: Hi-C
Table S1. Summary of Hi-C and ChIP-seq data
Hi-C data summarization
Samples	Total reads	Alignable (Normal+Chimeric Paired)	Non-redundant valid pairs	2 rep valid pairs	valid/total	Inter-chromosomal	Intra-chromosomal >20kb	Intra-chromosomal <20kb	cis-pairs	intra/inter
PEF_rep1	445533356	371,005,748 (83.27%)	324973984	690725376	0.729404	38766713	112373530	130146013	242519543	6.25587
PEF_rep2	536779682	444,846,756 (82.87%)	365751392		0.681381	43935734	122849985	146708046	269558031	6.13528
IVF_1cell_rep1	266652747	231,631,006 (86.87%)	71556477	135208762	0.268351	10521635	16043974	20550651	36594625	3.47804
IVF_1cell_rep2	306950943	267,303,786 (87.08%)	63652285		0.20737	9868702	14077871	16494250	30572121	3.09789
IVF_4cell_rep1	344725671	309,394,927 (89.75%)	86898223	126231899	0.252079	14023792	23847883	22426611	46274494	3.29971
IVF_4cell_rep2	184341068	167,992,665 (91.13%)	39333676		0.213374	5911745	12369110	11225241	23594351	3.9911
IVF_morula_rep1	196214357	175,864,905 (89.63%)	24961918	120640396	0.127218	1510392	7570666	7072363	14643029	9.69485
IVF_morula_rep2	221784643	202,702,792 (91.40%)	95678478		0.431403	11435686	37111416	27612548	64723964	5.65982
PA_1cell_rep1	125761027	115,093,059 (91.52%)	16953448	84127458	0.134807	1252184	3621847	6528752	10150599	8.10632
PA_1cell_rep2	214215859	194,927,237 (91.00%)	67174010		0.313581	4695712	19131268	27624157	46755425	9.95705
PA_4cell_rep1	100046921	90,207,435 (90.17%)	22935398	41740917	0.229246	1848470	5072607	9202654	14275261	7.72274
PA_4cell_rep2	263972712	238,045,268 (90.18%)	18805519		0.0712404	1878303	4398350	4939978	9338328	4.97168
PA_morula_rep1	200705637	182,178,311 (90.77%)	104526130	120766037	0.520793	13601646	40315307	33409758	73725065	5.4203
PA_morula_rep2	223925971	202,615,116 (90.48%)	16239907		0.0725236	928793	3107957	5536446	8644403	9.30714
AG_1cell_rep1	134196215	116,999,540 (87.19%)	69915219	169977093	0.520992	11449560	22866228	19168249	42034477	3.67127
AG_1cell_rep2	401640803	345,186,819 (85.94%)	100061874		0.249133	14014072	24372573	28939340	53311913	3.80417
AG_4cell_rep1	170471911	134,314,457 (78.79%)	8027159	24959585	0.0470879	1137957	1302312	1718231	3020543	2.65436
AG_4cell_rep2	250307877	226,355,012 (90.43%)	16932426		0.0676464	2137502	3085960	4274345	7360305	3.44341
AG_morula_rep1	187004959	168,185,268 (89.94%)	16514596	38749859	0.088311	2085864	4181808	3914571	8096379	3.88155
AG_morula_rep2	270169184	241,834,986 (89.51%)	22235263		0.0823013	2551350	5588518	5116087	10704605	4.19566

## Sheet: ChIP-seq
ChIP-seq data summarization
samples	total reads	narrowPeaks
CTCF_rep1	36693748	40289
CTCF_rep2	121531608	44682
H3K27ac_rep1	128903580	74983
H3K27ac_rep2	128492236	81164
H3K4me3_rep1	118623864	37932
H3K4me3_rep2	132243272	43516

## Sheet: referenced data
referenced data
Samples	GEO
mouse preimplantation embryo Hi-C	GSE82185
MEF Hi-C	GSE121087
PEF RNA-seq	SRR066366
